# Supplementary material for: Potential of Compost-Derived Actinomycetes for Low-Density Polyethylene Degradation
Source: Polymers (Basel). 2025 Aug 27;17(17):2318. doi: 10.3390/polym17172318 (PMC12431224; doi:10.3390/polym17172318)
Supplement: Supplementary file 1 [file polymers-17-02318-s001.zip]

Archive with 1 entries (1 files):
- polymers-3809479-supplementary.pdf
